# Supplementary material for: Clinical outcome and prognostic factors of patients with non-traumatic angiography-negative subarachnoid hemorrhage
Source: Front Neurol. 2023 Jul 20;14:1157845. doi: 10.3389/fneur.2023.1157845 (PMC10398389; doi:10.3389/fneur.2023.1157845)
Supplement: Supplementary file 1 [file Table_1.xlsx]

## Sheet: Table S1
Supplementary Table 1 Functional outcome in patients with distinct SAH patterns
Variable	Perimesenchymal		P-value		Non-perimesenchymal		P-value
	Favorable (n=24)	Unfavorable (n=2)			Favorable (n=41)	Unfavorable (n=8)
Hijdra cistern score (median, IQR)	5 (3-7)	6 (5-7)	0.615		11 (3.5-15.5)	16 (9.5-22)	0.032
Senior adult (n, %)	4 (16.7)	2 (100)	0.046		11 (26.8)	5 (62.5)	0.12
Abnormal BMI (n, %)	6 (25.0)	2 (100)	0.086		13 (31.7)	4 (50.0)	0.556
Hydrocephalos (n, %)	0 (0)	0 (0)	1		4 (9.8)	3 (37.5)	0.134
